# Supplementary material for: Microtubule-based transport is essential to distribute RNA and nascent protein in skeletal muscle
Source: Nat Commun. 2021 Oct 27;12:6079. doi: 10.1038/s41467-021-26383-9 (PMC8551216; doi:10.1038/s41467-021-26383-9)
Supplement: Supplementary file 14 — Source Data [file 41467_2021_26383_MOESM14_ESM.xlsx]

## Sheet: 1H
x (um)	FISH (a.u.)		wavelength (um)	power spectrum (a.u.)
0	63.6146		111.682	0.830338
0.0576573	66.2539		55.8411	0.773398
0.115315	68.1758		37.2274	0.0299226
0.172972	69.4219		27.9206	0.103798
0.230629	70.4661		22.3365	0.0291516
0.288287	71.319		18.6137	0.886894
0.345944	71.9466		15.9546	0.534216
0.403601	72.4336		13.9603	0.0240764
0.461259	72.5794		12.4091	0.010364
0.518916	72.957		11.1682	0.115956
0.576573	73.0156		10.1529	0.0164894
0.634231	71.2474		9.30686	0.0412329
0.691888	67.8672		8.59094	0.0318606
0.749546	63.2578		7.97731	0.0489294
0.807203	58.5156		7.44549	0.29623
0.86486	54.2513		6.98014	0.0244285
0.922518	50.9961		6.56955	0.0655079
0.980175	48.7305		6.20457	0.0274187
1.03783	46.9505		5.87801	0.203809
1.09549	45.3216		5.58411	0.0505806
1.15315	43.9167		5.3182	0.0805621
1.2108	43.2852		5.07647	0.105798
1.26846	43.4701		4.85575	0.0559161
1.32612	44.276		4.65343	0.0183251
1.38378	45.7552		4.46729	0.05387
1.44143	47.668		4.29547	0.319614
1.49909	49.7904		4.13638	0.0494683
1.55675	52.1862		3.98865	0.0309053
1.61441	54.9701		3.85111	0.0206582
1.67206	58.1315		3.72274	0.16569
1.72972	61.9245		3.60265	0.0568554
1.78738	65.418		3.49007	0.00127226
1.84504	67.4089		3.38431	0.257278
1.90269	67.8281		3.28477	0.0121262
1.96035	67.9857		3.19092	0.00766377
2.01801	68.4792		3.10229	0.101319
2.07566	69.2331		3.01844	0.041831
2.13332	70.1016		2.93901	0.236881
2.19098	70.5742		2.86365	0.120455
2.24864	69.8164		2.79206	0.00159175
2.30629	68.3099		2.72396	0.0142545
2.36395	66.6771		2.6591	0.0230412
2.42161	64.5755		2.59726	0.0691214
2.47927	61.6484		2.53823	0.0669415
2.53692	58.0938		2.48183	0.00449493
2.59458	54.7435		2.42788	0.0329569
2.65224	51.7409		2.37622	0.0449507
2.7099	48.7487		2.32671	0.00235581
2.76755	46.0547		2.27923	0.0693435
2.82521	44.0117		2.23365	0.0758681
2.88287	42.5911		2.18985	0.124976
2.94052	41.5599		2.14774	0.0716211
2.99818	41.0586		2.10721	0.00899738
3.05584	41.1055		2.06819	0.0492368
3.1135	41.9023		2.03059	0.183615
3.17115	43.3971		1.99433	0.143691
3.22881	45.5495		1.95934	0.0133328
3.28647	47.9609		1.92556	0.0101839
3.34413	50.2305		1.89292	0.241364
3.40178	52.349		1.86137	0.188449
3.45944	54.4076		1.83086	1.41261
3.5171	56.7214		1.80133	11.008
3.57476	58.7044		1.77273	44.6715
3.63241	60.3659		1.74504	3.5439
3.69007	62.0286		1.71819	0.375382
3.74773	63.8216		1.69216	0.432952
3.80539	65.0547		1.6669	0.06678
3.86304	65.8021		1.64239	0.115522
3.9207	66.1185		1.61858	0.0121444
3.97836	66.5495		1.59546	0.00855238
4.03601	67.1471		1.57299	0.0573222
4.09367	67.5846		1.55114	0.0932692
4.15133	67.4727		1.52989	0.091453
4.20899	66.0612		1.50922	0.135624
4.26664	63.3398		1.4891	0.0314994
4.3243	59.6159		1.4695	0.0505459
4.38196	55.6797		1.45042	0.0348663
4.43962	52.3112		1.43182	0.0237516
4.49727	49.5898		1.4137	0.0412791
4.55493	47.5104		1.39603	0.0120546
4.61259	45.7526		1.37879	0.0325821
4.67025	44.1068		1.36198	0.0142001
4.7279	42.4401		1.34557	0.00684047
4.78556	40.7695		1.32955	0.0824925
4.84322	39.7344		1.31391	0.00193842
4.90087	39.5612		1.29863	0.0104311
4.95853	40.1615		1.2837	0.0590736
5.01619	41.375		1.26912	0.0679885
5.07385	42.8633		1.25486	0.0571714
5.1315	44.5221		1.24091	0.0187403
5.18916	46.9479		1.22728	0.0127272
5.24682	50.4518		1.21394	0.0453414
5.30448	54.8893		1.20088	0.0114681
5.36213	59.4557		1.18811	0.03369
5.41979	63.5221		1.1756	0.0922612
5.47745	66.3464		1.16336	0.00639764
5.53511	67.7565		1.15136	0.00928255
5.59276	68.1862		1.13962	0.0790096
5.65042	67.487		1.1281	0.0183166
5.70808	66.8776		1.11682	0.0126052
5.76573	66.651		1.10577	0.0709544
5.82339	66.2904		1.09492	0.0211754
5.88105	66.3802		1.08429	0.0340279
5.93871	67.3216		1.07387	0.0145188
5.99636	68.7669		1.06364	0.0507381
6.05402	69.4245		1.05361	0.0147295
6.11168	68.7969		1.04376	0.0475735
6.16934	67.5716		1.0341	0.030273
6.22699	65.1185		1.02461	0.0255422
6.28465	61.3737		1.01529	0.0655418
6.34231	57.1276		1.00615	0.0144543
6.39997	53.5234		0.997163	0.0278465
6.45762	51.1406		0.988339	0.0168205
6.51528	49.8138		0.979669	0.00101549
6.57294	49.5846		0.97115	0.0671345
6.6306	50.0208		0.962778	0.0438971
6.68825	50.9674		0.954549	0.0705803
6.74591	51.8073		0.94646	0.00107605
6.80357	52.3633		0.938507	0.0156213
6.86122	52.7982		0.930686	0.0139924
6.91888	53.3646		0.922994	0.0198298
6.97654	54.5547		0.915429	0.0328096
7.0342	56.6159		0.907986	0.066912
7.09185	59.8646		0.900664	0.0251107
7.14951	63.5052		0.893458	0.0148514
7.20717	67.0443		0.886367	0.176155
7.26483	69.7083		0.879388	0.00293984
7.32248	70.8073		0.872518	0.0661282
7.38014	71.0299		0.865754	0.00346995
7.4378	70.4844		0.859094	0.0706149
7.49546	69.6745		0.852537	0.0401776
7.55311	69.3359		0.846078	0.00374349
7.61077	68.7214		0.839716	0.00497098
7.66843	67.1458		0.83345	0.00142326
7.72608	64.5482		0.827276	0.0369831
7.78374	61.4219		0.821193	0.0085035
7.8414	58.3945		0.815199	0.00778947
7.89906	55.8281		0.809292	0.00902813
7.95671	53.7799		0.80347	0.024097
8.01437	52.4688		0.797731	0.0502174
8.07203	51.474		0.792073	0.00247441
8.12969	50.0495		0.786495	0.0118156
8.18734	48.1849		0.780995	0.00856193
8.245	46.5247		0.775571	0.0185333
8.30266	45.5781		0.770223	0.0379004
8.36032	45.8229		0.764947	0.0117384
8.41797	47.2982		0.759743	0.00249581
8.47563	49.5911		0.75461	0.0049897
8.53329	52.1159		0.749546	0.0334977
8.59094	54.2799		0.744549	0.00549541
8.6486	55.3945		0.739618	0.00348458
8.70626	55.7695		0.734752	0.00428389
8.76392	56.6302		0.72995	0.0195833
8.82157	58.7344		0.72521	0.0145677
8.87923	61.5286		0.720531	0.00943623
8.93689	64.5065		0.715912	0.000491204
8.99455	67.3815		0.711352	0.0195586
9.0522	70.0299		0.70685	0.00427927
9.10986	72.4831		0.702404	0.00370211
9.16752	74.2057		0.698014	0.00380735
9.22518	75.4388		0.693679	0.00235195
9.28283	75.5924		0.689397	0.0209298
9.34049	74.5664		0.685167	0.0127801
9.39815	72.7188		0.68099	0.00908202
9.45581	69.8854		0.676862	0.000860789
9.51346	66.8229		0.672785	0.00311351
9.57112	63.7148		0.668756	0.00524647
9.62878	60.5521		0.664776	0.022247
9.68643	57.6367		0.660842	0.000635707
9.74409	55.0716		0.656955	0.000160047
9.80175	53.1393		0.653113	0.00726455
9.85941	51.7305		0.649316	0.000713696
9.91706	50.8203		0.645562	0.00222729
9.97472	50.1849		0.641852	0.00118241
10.0324	49.6862		0.638184	0.0149391
10.09	49.3346		0.634558	0.00689874
10.1477	49.1693		0.630973	0.00993944
10.2054	49.7917		0.627429	0.00864501
10.263	51.2917		0.623923	0.00958636
10.3207	52.9661		0.620457	0.00871016
10.3783	54.625		0.617029	0.00272957
10.436	55.8294		0.613639	0.0035064
10.4936	56.7578		0.610286	0.00613781
10.5513	58.0143		0.606969	0.00430768
10.609	59.862		0.603688	0.00959141
10.6666	62.431		0.600442	0.0134842
10.7243	65.5247		0.597231	0.00136059
10.7819	68.4375		0.594055	0.00209101
10.8396	70.2409		0.590912	0.0156374
10.8972	70.4023		0.587801	0.0184161
10.9549	69.5221		0.584724	0.00220004
11.0126	68.8529		0.581679	0.00158371
11.0702	68.6016		0.578665	0.000326856
11.1279	68.3516		0.575682	0.000315621
11.1855	67.5833		0.57273	0.0120014
11.2432	65.7279		0.569808	0.00418964
11.3008	62.7812		0.566915	0.00241801
11.3585	59.3503		0.564052	0.00988059
11.4162	55.9844		0.561218	0.00948402
11.4738	53.3164		0.558411	0.0077783
11.5315	51.5755		0.555633	0.00990489
11.5891	50.0755		0.552883	0.00416152
11.6468	48.4674		0.550159	0.0120831
11.7044	46.7383		0.547462	0.00366671
11.7621	45.7708		0.544792	0.00371777
11.8198	45.4362		0.542147	0.00143775
11.8774	46.0495		0.539528	0.000951495
11.9351	47.6341		0.536934	0.00318047
11.9927	49.9531		0.534365	0.00154283
12.0504	52.2357		0.53182	0.000294757
12.108	54.5521		0.5293	0.000157359
12.1657	56.5221		0.526803	0.000858657
12.2234	58.3776		0.52433	0.000381817
12.281	60.6042		0.52188	0.00613113
12.3387	62.9935		0.519452	0.00932164
12.3963	65.0755		0.517048	0.00491248
12.454	67.1341		0.514665	0.00336556
12.5116	68.7057		0.512304	0.00025371
12.5693	69.0378		0.509965	0.00292543
12.627	68.5638		0.507647	0.00127839
12.6846	68.2487		0.50535	0.00486138
12.7423	68.2292		0.503073	0.000308821
12.7999	69.4688		0.500817	0.000280238
12.8576	71.9284		0.498582	0.00334756
12.9152	73.8633		0.496366	0.000649317
12.9729	73.8268		0.494169	0.00117013
13.0306	71.4688		0.491992	0.00653886
13.0882	66.9271		0.489835	0.0043493
13.1459	61.3008		0.487696	0.0010135
13.2035	56.0039		0.485575	0.00184558
13.2612	51.6562		0.483473	0.00308267
13.3188	48.4531		0.481389	0.00630599
13.3765	46.5898		0.479323	0.00157381
13.4342	45.9479		0.477275	0.000110236
13.4918	45.9518		0.475244	0.00319321
13.5495	46.6875		0.47323	0.00259843
13.6071	48.5117		0.471233	0.00212366
13.6648	51.3854		0.469253	0.00103712
13.7224	54.9297		0.46729	0.00184075
13.7801	57.8255		0.465343	8.38298e-05
13.8378	59.7188		0.463412	0.000479926
13.8954	61.2279		0.461497	0.00236472
13.9531	62.2435		0.459598	0.00127525
14.0107	63.0482		0.457714	0.000875838
14.0684	64.0794		0.455846	0.000310134
14.1261	65.737		0.453993	0.0017233
14.1837	67.6927		0.452155	0.00156455
14.2414	69.4492		0.450332	0.00344165
14.299	71.5885		0.448523	0.00136792
14.3567	73.7266		0.446729	0.00418219
14.4143	74.9948		0.444949	0.0227482
14.472	75.8932		0.443184	0.00467265
14.5297	76.3477		0.441432	0.0107819
14.5873	77.1406		0.439694	0.00191389
14.645	77.3958		0.43797	0.00474297
14.7026	76.3008		0.436259	0.00142381
14.7603	74.5781		0.434561	0.00123237
14.8179	72.2565		0.432877	0.00794539
14.8756	68.9609		0.431206	0.00224545
14.9333	65.2448		0.429547	0.00118488
14.9909	61.7214		0.427901	0.000935889
15.0486	58.9375		0.426268	0.000561408
15.1062	57.1523		0.424647	0.00611573
15.1639	55.9427		0.423039	0.000288972
15.2215	54.9518		0.421443	0.000122996
15.2792	54.5286		0.419858	0.000387138
15.3369	54.7396		0.418286	0.000860634
15.3945	55.5482		0.416725	0.000382976
15.4522	57.3529		0.415176	8.26799e-06
15.5098	59.6562		0.413638	0.000519278
15.5675	62.069		0.412112	0.00131437
15.6251	64.1901		0.410597	0.00149817
15.6828	65.6198		0.409093	0.000754169
15.7405	66.8242		0.4076	0.00208601
15.7981	68.1628		0.406117	0.000510098
15.8558	69.5456		0.404646	0.000908356
15.9134	71.0846		0.403185	0.000542062
15.9711	71.9258		0.401735	0.00110738
16.0287	72.3242		0.400295	0.000353732
16.0864	73.1224		0.398865	0.000261075
16.1441	73.849		0.397446	0.000373803
16.2017	73.9557		0.396036	0.000465214
16.2594	73.5768		0.394637	2.73836e-05
16.317	73.4492		0.393247	0.000119807
16.3747	73.4414		0.391868	4.54728e-05
16.4323	73.151		0.390497	0.00169561
16.49	71.2786		0.389137	0.000273698
16.5477	67.6706		0.387786	0.00253601
16.6053	62.8711		0.386444	0.000583108
16.663	57.8359		0.385111	1.65824e-05
16.7206	53.1901		0.383788	0.00114129
16.7783	49.8503		0.382474	0.00022038
16.8359	48.0143		0.381168	9.58594e-06
16.8936	47.2721		0.379872	0.00144984
16.9513	46.4414		0.378584	0.00100153
17.0089	45.1276		0.377305	0.000260322
17.0666	43.9479		0.376035	0.000606446
17.1242	43.2708		0.374773	0.000379723
17.1819	43.5013		0.373519	0.000320689
17.2395	45.0911		0.372274	0.000219246
17.2972	47.9779		0.371037	0.000173371
17.3549	51.737		0.369809	0.000240002
17.4125	55.444		0.368588	9.21975e-05
17.4702	58.7773		0.367376	0.00046388
17.5278	61.4818		0.366171	0.000266552
17.5855	64.5977		0.364975	8.24765e-05
17.6431	67.7005		0.363786	0.000288309
17.7008	71.3398		0.362605	4.46148e-05
17.7585	74.1901		0.361431	5.06339e-05
17.8161	74.8932		0.360265	0.00175059
17.8738	74.3802		0.359107	0.000162816
17.9314	73.3307		0.357956	0.000773371
17.9891	72.0299		0.356812	0.00216508
18.0468	71.5625		0.355676	5.56602e-05
18.1044	72.0664		0.354547	0.000848664
18.1621	72.7188		0.353425	0.000437369
18.2197	72.4271		0.35231	9.2028e-05
18.2774	71.6536		0.351202	0.00034244
18.335	69.8294		0.350101	3.90635e-05
18.3927	67.0417		0.349007	6.76985e-05
18.4504	63.5469		0.34792	0.000527681
18.508	60.151		0.346839	7.91331e-05
18.5657	57.0326		0.345766	0.000100625
18.6233	54.763		0.344698	0.000110363
18.681	52.8594		0.343638	0.000106901
18.7386	50.7826		0.342584	0.000523454
18.7963	48.5977		0.341536	5.3137e-05
18.854	46.9271		0.340495	0.000156058
18.9116	46.2578		0.33946	0.000127505
18.9693	46.8424		0.338431	0.000277019
19.0269	48.8568		0.337409	1.60231e-05
19.0846	52.0781		0.336392	9.41371e-06
19.1422	56.181		0.335382	3.37651e-05
19.1999	60.457		0.334378	0.000434196
19.2576	64.2383		0.33338	8.02013e-05
19.3152	67.7513		0.332388	0.00011413
19.3729	70.7487		0.331401	6.83571e-06
19.4305	73.263		0.330421	6.17823e-05
19.4882	75.0573		0.329446	0.000217014
19.5458	76.2057		0.328477	9.82642e-05
19.6035	76.4818		0.327514	0.000245291
19.6612	75.9544		0.326556	0.000247552
19.7188	75.056		0.325604	0.000182304
19.7765	73.3711		0.324658	4.39213e-05
19.8341	71.9089		0.323717	5.68462e-05
19.8918	71.3203		0.322781	0.000110673
19.9494	71.4453		0.321851	7.42183e-06
20.0071	70.9596		0.320926	6.54468e-05
20.0648	69.793		0.320007	0.000168611
20.1224	67.8958		0.319092	0.000113185
20.1801	65.0794		0.318183	0.00012122
20.2377	61.3216		0.317279	0.000199357
20.2954	57.4948		0.31638	0.000480176
20.353	54.3281		0.315487	0.000177216
20.4107	51.7135		0.314598	1.82404e-05
20.4684	49.543		0.313714	0.000566466
20.526	47.6315		0.312836	1.95744e-05
20.5837	46.2826		0.311962	0.000172615
20.6413	45.4297		0.311093	5.82122e-06
20.699	45.4049		0.310229	1.73307e-05
20.7566	46.6654		0.309369	9.54269e-05
20.8143	48.7656		0.308515	5.90354e-05
20.872	51.6562		0.307665	2.42873e-05
20.9296	54.4766		0.306819	0.000178205
20.9873	56.9635		0.305979	9.55562e-05
21.0449	58.8203		0.305143	5.5012e-05
21.1026	59.8138		0.304311	1.03845e-05
21.1602	60.5169		0.303484	0.000115529
21.2179	61.6745		0.302662	6.43917e-05
21.2756	63.237		0.301844	0.000227449
21.3332	64.6966		0.30103	0.000101983
21.3909	65.4909		0.300221	1.28708e-05
21.4485	65.7695		0.299416	0.000261773
21.5062	65.8867		0.298616	8.32515e-05
21.5638	66.3242		0.297819	0.000103381
21.6215	67.7383		0.297027	0.000523682
21.6792	69.6758		0.296239	0.000128654
21.7368	70.9193		0.295456	0.00015389
21.7945	70.6706		0.294676	2.38565e-05
21.8521	68.4661		0.293901	0.000329963
21.9098	65.013		0.293129	0.000307128
21.9674	60.2956		0.292362	3.72943e-05
22.0251	55.3685		0.291599	2.47441e-05
22.0828	51.7005		0.290839	0.000112326
22.1404	49.7799		0.290084	7.75881e-05
22.1981	49.2409		0.289332	6.51976e-06
22.2557	49.1094		0.288585	2.33272e-05
22.3134	48.6484		0.287841	4.00415e-05
22.3711	47.582		0.287101	1.62127e-05
22.4287	46.6224		0.286365	1.19363e-05
22.4864	46.5495		0.285632	2.11421e-05
22.544	47.3698		0.284904	0.000121472
22.6017	48.5378		0.284179	0.000200513
22.6593	49.5521		0.283458	3.97517e-05
22.717	50.4284		0.28274	9.51785e-05
22.7747	51.0508		0.282026	9.98459e-06
22.8323	51.8906		0.281316	1.98001e-05
22.89	53.1198		0.280609	2.13628e-05
22.9476	55.3216		0.279905	6.80882e-05
23.0053	58.5846		0.279206	6.37337e-05
23.0629	62.6042		0.278509	3.06101e-06
23.1206	67.0677		0.277817	2.70988e-05
23.1783	70.5768		0.277127	8.6786e-05
23.2359	72.5859		0.276441	4.61139e-05
23.2936	73.1562		0.275759	0.00013416
23.3512	72.8711		0.27508	7.83133e-05
23.4089	73.2982		0.274404	4.22563e-06
23.4665	74.1602		0.273731	7.39737e-05
23.5242	74.2526		0.273062	0.000166198
23.5819	73.4232		0.272396	2.75348e-05
23.6395	71.3633		0.271733	1.34909e-05
23.6972	68.5234		0.271074	2.23385e-05
23.7548	65.4232		0.270417	2.92332e-05
23.8125	62.0273		0.269764	0.000334578
23.8701	58.4831		0.269114	3.17426e-05
23.9278	55.0977		0.268467	6.8261e-05
23.9855	52.349		0.267823	2.52489e-05
24.0431	50.2708		0.267182	1.20511e-05
24.1008	48.7474		0.266545	0.000152691
24.1584	47.7109		0.26591	7.3291e-05
24.2161	47.1823		0.265279	0.000122623
24.2737	47.5599		0.26465	4.11668e-05
24.3314	48.8346		0.264024	0.000119682
24.3891	50.6224		0.263402	5.34054e-06
24.4467	52.4388		0.262782	7.59825e-06
24.5044	54.0482		0.262165	4.67618e-05
24.562	55.8346		0.261551	4.39285e-05
24.6197	58.694		0.26094	9.37119e-06
24.6773	62.6549		0.260332	8.46249e-05
24.735	66.4727		0.259726	0.000251983
24.7927	68.9036		0.259124	0.000112299
24.8503	69.3372		0.258524	7.21384e-07
24.908	67.8737		0.257927	2.11542e-05
24.9656	65.2682		0.257332	3.02361e-05
25.0233	62.9023		0.256741	1.35851e-05
25.0809	61.9349		0.256152	3.401e-05
25.1386	61.7292		0.255566	2.03746e-05
25.1963	61.9492		0.254982	9.41893e-05
25.2539	62.0716		0.254402	4.57289e-05
25.3116	61.3659		0.253823	6.50807e-05
25.3692	59.7396		0.253248	7.43594e-05
25.4269	57.6159		0.252675	0.000100739
25.4845	55.1328		0.252104	0.000215014
25.5422	52.2682		0.251537	0.000165986
25.5999	49.2096		0.250971	3.9769e-05
25.6575	46.4622		0.250409	6.31461e-05
25.7152	44.4388		0.249849	1.59234e-05
25.7728	42.8815		0.249291	2.69107e-05
25.8305	41.8047		0.248736	3.16203e-05
25.8881	41.3867		0.248183	3.23327e-05
25.9458	41.776		0.247633	4.07862e-05
26.0035	42.8008		0.247085	1.35534e-05
26.0611	44.1992		0.246539	9.04637e-05
26.1188	46.1263		0.245996	3.96927e-05
26.1764	48.5964		0.245456	4.52154e-05
26.2341	51.3385		0.244917	4.57206e-05
26.2918	54.4453		0.244381	4.26926e-05
26.3494	57.918		0.243848	5.14913e-05
26.4071	61.1133		0.243317	1.95396e-06
26.4647	63.5521		0.242788	2.63767e-05
26.5224	64.9297		0.242261	1.06021e-05
26.58	66.1341		0.241737	3.72884e-05
26.6377	68.1068		0.241214	4.28563e-05
26.6954	70.4844		0.240695	1.71639e-05
26.753	72.2057		0.240177	8.58861e-05
26.8107	73.0208		0.239662	5.03062e-05
26.8683	72.7161		0.239148	1.36726e-05
26.926	72.194		0.238637	9.08831e-05
26.9836	72.0924		0.238129	5.08735e-05
27.0413	71.5573		0.237622	2.53309e-06
27.099	70.6706		0.237117	5.02486e-05
27.1566	69.2096		0.236615	1.27705e-05
27.2143	66.4909		0.236115	3.23073e-05
27.2719	62.8034		0.235617	2.56289e-05
27.3296	58.7539		0.235121	3.50312e-05
27.3872	54.7721		0.234627	2.22025e-05
27.4449	51.582		0.234135	5.82694e-05
27.5026	49.513		0.233645	1.73265e-06
27.5602	47.9779		0.233157	2.35201e-05
27.6179	46.5781		0.232671	2.56329e-05
27.6755	45.5534		0.232188	4.76968e-05
27.7332	45.3268		0.231706	4.50932e-05
27.7908	45.8164		0.231226	7.49041e-06
27.8485	46.9948		0.230749	8.20843e-05
27.9062	49.3984		0.230273	4.4544e-06
27.9638	52.8164		0.229799	3.31998e-05
28.0215	56.3997		0.229327	8.2045e-06
28.0791	59.4102		0.228857	4.99645e-06
28.1368	62.1159		0.228389	3.6661e-05
28.1944	64.6589		0.227923	3.31928e-07
28.2521	66.5065		0.227459	1.11301e-06
28.3098	67.7773		0.226997	1.17101e-05
28.3674	69.3281		0.226536	1.00463e-05
28.4251	71.2695		0.226077	2.48027e-05
28.4827	73.1224		0.225621	7.65177e-05
28.5404	74.181		0.225166	3.07298e-05
28.598	73.263		0.224713	3.33139e-05
28.6557	70.7083		0.224262	1.32229e-05
28.7134	67.2578		0.223812	5.94785e-05
28.771	64.3802		0.223365	4.19751e-05
28.8287	61.7331		0.222919	3.87586e-06
28.8863	59.2096		0.222475	5.7375e-05
28.944	56.9766		0.222032	4.64626e-05
29.0016	55.974		0.221592	1.93346e-05
29.0593	55.5964		0.221153	6.11318e-05
29.117	54.7513		0.220716	2.51092e-05
29.1746	53.2786		0.220281	8.91223e-06
29.2323	51.3503		0.219847	2.50136e-06
29.2899	49.7656		0.219415	1.0747e-05
29.3476	48.7279		0.218985	1.84826e-05
29.4052	48.2044		0.218556	1.64455e-05
29.4629	48.194		0.218129	3.80084e-05
29.5206	48.6133		0.217704	5.32024e-05
29.5782	49.6979		0.217281	1.04078e-05
29.6359	51.4974		0.216859	2.24994e-05
29.6935	54.4284		0.216439	7.15558e-05
29.7512	58.582		0.21602	1.86605e-05
29.8088	63.2904		0.215603	7.66801e-06
29.8665	67.6602		0.215187	2.9091e-05
29.9242	71.4076		0.214774	3.14193e-05
29.9818	74.0143		0.214361	1.38192e-05
30.0395	76.1302		0.213951	5.08396e-05
30.0971	78.6107		0.213542	3.38736e-05
30.1548	81.4414		0.213134	3.77444e-06
30.2125	84.013		0.212728	6.7588e-05
30.2701	85.1875		0.212324	3.28228e-06
30.3278	84.8711		0.211921	1.25423e-05
30.3854	82.901		0.211519	1.60256e-06
30.4431	80.0651		0.21112	2.24227e-05
30.5007	78.3229		0.210721	2.29143e-05
30.5584	77.3294		0.210324	1.3587e-05
30.6161	76.0039		0.209929	4.64234e-06
30.6737	73.9388		0.209535	1.86872e-05
30.7314	70.9245		0.209143	1.0431e-05
30.789	66.8216		0.208752	1.9412e-05
30.8467	62.224		0.208362	7.3789e-06
30.9043	58.0599		0.207974	6.31787e-06
30.962	55.2057		0.207588	3.00147e-05
31.0197	53.293		0.207203	1.05771e-05
31.0773	51.8919		0.206819	1.69612e-06
31.135	50.7057		0.206437	3.4265e-05
31.1926	49.6276		0.206056	1.05519e-05
31.2503	49.4089		0.205676	4.60219e-05
31.3079	50.2513		0.205298	3.07049e-05
31.3656	51.5234		0.204922	7.128e-06
31.4233	53.2044		0.204546	1.63441e-05
31.4809	55.5508		0.204172	2.33981e-05
31.5386	58.2474		0.2038	3.43058e-06
31.5962	61.2344		0.203429	1.06018e-05
31.6539	64.8997		0.203059	1.1431e-06
31.7115	69.0352		0.20269	5.40952e-06
31.7692	72.9062		0.202323	3.90032e-05
31.8269	76.2695		0.201957	8.87636e-06
31.8845	79.2917		0.201593	3.48568e-05
31.9422	81.6732		0.201229	5.32033e-05
31.9998	83.1315		0.200867	2.16389e-05
32.0575	83.0299		0.200507	7.85042e-06
32.1151	81.6771		0.200147	9.50531e-06
32.1728	78.7305		0.199789	2.65947e-05
32.2305	75.4544		0.199433	6.1283e-05
32.2881	72.7604		0.199077	4.2615e-05
32.3458	70.8047		0.198723	3.54138e-05
32.4034	69.8529		0.19837	7.31045e-06
32.4611	69.1016		0.198018	1.51818e-06
32.5187	67.0703		0.197668	2.77303e-06
32.5764	63.3464		0.197319	4.07774e-05
32.6341	58.9492		0.196971	2.72992e-05
32.6917	54.6029		0.196624	2.02752e-05
32.7494	51.0208		0.196278	1.68131e-05
32.807	48.7643		0.195934	5.07911e-05
32.8647	47.8112		0.195591	4.49308e-05
32.9223	47.8867		0.195249	3.96351e-06
32.98	48.8568		0.194908	2.19044e-06
33.0377	49.9909		0.194568	1.59363e-05
33.0953	50.8451		0.19423	3.04983e-05
33.153	51.3203		0.193893	6.37876e-07
33.2106	51.6966		0.193557	4.74992e-06
33.2683	52.526		0.193222	2.6788e-05
33.3259	53.5599		0.192888	5.90787e-07
33.3836	55.1055		0.192556	1.59538e-06
33.4413	57.1276		0.192224	3.0935e-05
33.4989	59.6003		0.191894	3.58825e-05
33.5566	62.582		0.191565	2.41122e-05
33.6142	65.2227		0.191237	4.19783e-07
33.6719	67.0273		0.19091	8.82704e-06
33.7295	68.319		0.190584	3.50859e-06
33.7872	69.3125		0.190259	1.07897e-05
33.8449	69.901		0.189936	7.37917e-06
33.9025	70.4258		0.189613	7.86253e-06
33.9602	71.9583		0.189292	1.88413e-05
34.0178	74.207		0.188972	5.76179e-06
34.0755	76.3151		0.188653	1.07628e-05
34.1332	77.3385		0.188334	5.76177e-06
34.1908	76.1497		0.188017	4.9046e-09
34.2485	72.6146		0.187701	6.45196e-06
34.3061	67.2982		0.187386	5.70523e-05
34.3638	60.7083		0.187073	8.85263e-06
34.4214	54.862		0.18676	1.08422e-05
34.4791	50.5938		0.186448	5.1841e-05
34.5368	47.8255		0.186137	6.2106e-06
34.5944	46.6445		0.185827	2.22796e-05
34.6521	46.526		0.185519	1.19875e-05
34.7097	46.901		0.185211	2.33551e-05
34.7674	47.7005		0.184904	3.46822e-05
34.825	48.6966		0.184599	2.48627e-05
34.8827	49.8008		0.184294	1.98765e-05
34.9404	51.1719		0.183991	2.96648e-06
34.998	52.7591		0.183688	4.44372e-05
35.0557	54.8893		0.183386	1.03063e-05
35.1133	57.4466		0.183086	1.65552e-05
35.171	60.2227		0.182786	8.04436e-06
35.2286	63.5729		0.182487	1.70638e-05
35.2863	66.6979		0.18219	1.62918e-06
35.344	69.5247		0.181893	1.40941e-05
35.4016	71.8164		0.181597	3.30002e-05
35.4593	74.2018		0.181302	1.53472e-05
35.5169	76.9922		0.181009	2.12247e-05
35.5746	79.2396		0.180716	2.19216e-05
35.6322	80.1745		0.180424	2.16276e-05
35.6899	80.168		0.180133	3.99394e-06
35.7476	80.3411		0.179843	1.27759e-05
35.8052	80.5352		0.179554	1.42391e-06
35.8629	79.7773		0.179265	3.44458e-06
35.9205	78.3542		0.178978	2.32694e-05
35.9782	76.2604		0.178692	3.41766e-06
36.0358	72.9622		0.178406	8.84033e-06
36.0935	68.6953		0.178122	1.00985e-05
36.1512	63.9961		0.177838	2.05049e-05
36.2088	59.1419		0.177555	1.78217e-05
36.2665	55.0924		0.177273	3.16456e-05
36.3241	51.7005		0.176993	1.15782e-05
36.3818	48.8477		0.176712	1.75298e-06
36.4394	46.8672		0.176433	2.09707e-05
36.4971	46.1732		0.176155	2.89407e-05
36.5548	46.7969		0.175878	2.9586e-05
36.6124	48.5794		0.175601	1.76369e-05
36.6701	51.2904		0.175325	1.07359e-05
36.7277	54.3607		0.175051	2.69885e-06
36.7854	57.3789		0.174777	6.25939e-06
36.843	60.138		0.174504	2.05489e-06
36.9007	62.7995		0.174231	4.1592e-05
36.9584	64.8802		0.17396	2.90121e-05
37.016	66.7891		0.173689	9.95043e-06
37.0737	68.5938		0.17342	2.16355e-07
37.1313	69.9297		0.173151	2.6367e-06
37.189	70.5951		0.172883	1.48419e-05
37.2466	70.9935		0.172616	6.68608e-06
37.3043	71.2721		0.172349	4.77843e-06
37.362	71.3477		0.172084	8.6674e-06
37.4196	71.3333		0.171819	6.60952e-06
37.4773	70.9049		0.171555	1.91164e-05
37.5349	70.2214		0.171292	1.95377e-06
37.5926	70.8242		0.17103	1.18601e-05
37.6502	71.8411		0.170768	2.80504e-06
37.7079	72.1706		0.170507	1.26943e-05
37.7656	71.0286		0.170247	6.04978e-06
37.8232	68.9023		0.169988	1.27624e-05
37.8809	65.8633		0.16973	1.1761e-05
37.9385	62.2044		0.169472	5.87628e-06
37.9962	58.2799		0.169216	3.82538e-06
38.0539	54.4076		0.16896	2.1838e-05
38.1115	51.2057		0.168704	1.60882e-05
38.1692	48.9089		0.16845	1.79315e-05
38.2268	47.4844		0.168196	4.95068e-06
38.2845	46.7604		0.167943	6.93573e-06
38.3421	46.638		0.167691	1.75226e-05
38.3998	47.0547		0.16744	1.49462e-05
38.4575	47.694		0.167189	1.18073e-05
38.5151	48.3802		0.166939	4.10078e-06
38.5728	49.2734		0.16669	6.43707e-06
38.6304	50.6992		0.166442	1.81197e-05
38.6881	52.5078		0.166194	4.41729e-06
38.7457	54.7747		0.165947	1.82275e-05
38.8034	57.8607		0.165701	1.0153e-05
38.8611	61.5469		0.165455	2.49441e-06
38.9187	64.7708		0.16521	3.26e-06
38.9764	67.1914		0.164966	2.46261e-06
39.034	69.9401		0.164723	4.7888e-05
39.0917	73.3555		0.164481	1.17926e-05
39.1493	76.3151		0.164239	1.45334e-05
39.207	78.2565		0.163997	8.32117e-06
39.2647	78.25		0.163757	7.15949e-06
39.3223	76.6107		0.163517	9.89369e-07
39.38	73.7331		0.163278	1.00235e-05
39.4376	69.6003		0.16304	1.23617e-06
39.4953	64.888		0.162802	1.45336e-05
39.5529	60.9727		0.162565	2.42617e-05
39.6106	57.7318		0.162329	9.05356e-06
39.6683	55.2995		0.162093	4.41643e-06
39.7259	52.9792		0.161858	3.67889e-06
39.7836	50.6823		0.161624	9.4138e-06
39.8412	48.3555		0.161391	6.46817e-06
39.8989	45.8802		0.161158	5.41603e-06
39.9565	43.8125		0.160925	6.11339e-06
			0.160694	1.79037e-05
			0.160463	6.75308e-06
			0.160233	2.12447e-06
			0.160003	1.15165e-05
			0.159774	4.69129e-06
			0.159546	2.84248e-05
			0.159319	3.68714e-06
			0.159092	2.49936e-06
			0.158865	3.06915e-06
			0.15864	7.03549e-07
			0.158415	6.27371e-06
			0.15819	1.08209e-05
			0.157966	1.63419e-05
			0.157743	1.94614e-05
			0.157521	9.06881e-06
			0.157299	1.08955e-05
			0.157078	8.84584e-06
			0.156857	8.17003e-06
			0.156637	5.59637e-06
			0.156418	1.77984e-06
			0.156199	2.05774e-06
			0.155981	1.4983e-05
			0.155763	1.51288e-05
			0.155546	3.86846e-06
			0.15533	3.01807e-06
			0.155114	8.08159e-06
			0.154899	1.40963e-05
			0.154685	2.9356e-06
			0.154471	1.51275e-05
			0.154257	1.65229e-05
			0.154045	1.26294e-05
			0.153832	1.42784e-05
			0.153621	5.14973e-06
			0.15341	6.80477e-06
			0.153199	9.47625e-06
			0.152989	8.42174e-06
			0.15278	1.17821e-05
			0.152571	8.91539e-06
			0.152363	4.51226e-06
			0.152156	4.00242e-06
			0.151949	8.95921e-06
			0.151742	2.63522e-06
			0.151536	7.14328e-06
			0.151331	9.568e-06
			0.151126	1.31973e-05
			0.150922	7.91454e-06
			0.150718	4.0697e-06
			0.150515	1.05376e-05
			0.150313	1.64148e-05
			0.150111	1.94485e-06
			0.149909	4.65872e-06
			0.149708	3.24096e-06
			0.149508	1.05964e-05
			0.149308	2.14474e-05
			0.149109	1.17631e-05
			0.14891	3.23829e-06
			0.148711	5.65055e-06
			0.148514	2.94455e-06
			0.148316	4.20269e-06
			0.14812	8.10101e-06
			0.147924	9.59155e-06
			0.147728	1.34219e-05
			0.147533	1.48694e-05
			0.147338	1.49917e-05
			0.147144	4.6534e-06
			0.14695	2.23938e-06
			0.146757	1.15416e-05
			0.146565	1.97295e-05
			0.146373	1.26903e-05
			0.146181	6.36072e-06
			0.14599	1.0073e-05
			0.145799	2.33816e-06
			0.145609	4.60583e-06
			0.14542	1.66443e-06
			0.145231	1.0049e-05
			0.145042	1.86164e-06
			0.144854	9.33589e-06
			0.144666	1.44864e-05
			0.144479	4.0568e-06
			0.144292	9.29565e-06
			0.144106	5.97312e-06
			0.14392	8.44553e-06
			0.143735	8.21755e-06
			0.14355	8.61118e-06
			0.143366	8.78286e-06
			0.143182	1.05338e-05
			0.142999	7.75857e-06
			0.142816	1.24529e-05
			0.142634	1.22026e-06
			0.142452	6.08006e-06
			0.14227	5.41016e-06
			0.142089	9.34644e-06
			0.141909	9.9761e-06
			0.141729	6.69841e-06
			0.141549	3.19646e-06
			0.14137	2.78141e-06
			0.141191	8.73457e-06
			0.141013	1.13484e-05
			0.140835	8.05488e-06
			0.140658	4.22403e-06
			0.140481	1.39302e-05
			0.140304	2.99171e-06
			0.140128	1.04922e-05
			0.139953	5.28392e-06
			0.139778	5.84372e-06
			0.139603	2.01148e-05
			0.139429	3.83742e-06
			0.139255	9.64409e-06
			0.139081	7.80967e-06
			0.138908	3.91478e-06
			0.138736	1.97105e-05
			0.138564	5.04602e-06
			0.138392	3.45362e-06
			0.138221	1.74881e-06
			0.13805	2.62628e-06
			0.137879	3.77116e-06
			0.137709	1.94551e-05
			0.13754	1.70682e-05
			0.137371	4.41978e-06
			0.137202	1.61009e-05
			0.137033	4.77036e-06
			0.136866	8.60557e-06
			0.136698	6.4799e-06
			0.136531	1.00675e-05
			0.136364	1.6614e-05
			0.136198	1.11564e-05
			0.136032	7.3421e-06
			0.135867	6.45526e-06
			0.135701	5.41694e-06
			0.135537	4.09581e-06
			0.135372	7.7181e-06
			0.135209	8.78031e-06
			0.135045	1.1678e-05
			0.134882	6.8253e-06
			0.134719	1.12497e-05
			0.134557	6.7293e-06
			0.134395	9.61288e-06
			0.134234	9.67711e-06
			0.134072	6.43789e-06
			0.133912	1.41227e-05
			0.133751	7.40744e-06
			0.133591	1.70113e-05
			0.133432	5.34483e-06
			0.133272	1.57773e-05
			0.133114	1.99037e-06
			0.132955	1.43025e-06
			0.132797	1.36481e-05
			0.132639	3.01197e-06
			0.132482	9.45647e-06
			0.132325	5.05234e-06
			0.132168	1.3507e-05
			0.132012	1.22492e-05
			0.131856	6.4997e-06
			0.131701	1.36278e-06
			0.131546	1.09848e-05
			0.131391	1.06287e-05
			0.131237	7.78062e-06
			0.131082	4.81485e-06
			0.130929	4.07041e-06
			0.130776	4.06304e-06
			0.130623	9.18926e-06
			0.13047	1.26088e-05
			0.130318	9.21706e-06
			0.130166	6.27062e-06
			0.130014	2.53185e-06
			0.129863	6.87594e-06
			0.129712	1.93144e-05
			0.129562	9.2018e-06
			0.129412	9.92638e-06
			0.129262	5.99257e-06
			0.129112	3.85713e-06
			0.128963	8.66168e-06
			0.128815	2.37959e-06
			0.128666	7.83101e-06
			0.128518	7.14769e-06
			0.12837	6.67615e-06
			0.128223	3.374e-06
			0.128076	6.12044e-06
			0.127929	4.8235e-06
			0.127783	3.08067e-06
			0.127637	6.0088e-06
			0.127491	8.71383e-06
			0.127346	1.40074e-06
			0.127201	3.85938e-06
			0.127056	6.22901e-06
			0.126912	9.42561e-06
			0.126768	5.50499e-06
			0.126624	1.1818e-05
			0.126481	1.07853e-05
			0.126337	1.43384e-06
			0.126195	4.68543e-06
			0.126052	5.16319e-06
			0.12591	4.82576e-06
			0.125768	6.35289e-06
			0.125627	4.32568e-06
			0.125486	1.28181e-05
			0.125345	8.70677e-06
			0.125204	6.01861e-06
			0.125064	4.60162e-06
			0.124924	1.48333e-05
			0.124785	6.7411e-06
			0.124645	5.3301e-06
			0.124506	5.58866e-06
			0.124368	4.6706e-06
			0.124229	5.87446e-06
			0.124091	5.96755e-06
			0.123954	8.88268e-06
			0.123816	4.45084e-06
			0.123679	6.86323e-06
			0.123542	6.37926e-06
			0.123406	6.48721e-06
			0.12327	7.97865e-06
			0.123134	2.16632e-06
			0.122998	7.00871e-06
			0.122863	9.54082e-06
			0.122728	1.75656e-06
			0.122593	1.08645e-05
			0.122459	7.90597e-06
			0.122325	5.57137e-06
			0.122191	4.67511e-06
			0.122057	4.55515e-06
			0.121924	4.81517e-06
			0.121791	9.64946e-06
			0.121658	5.93701e-06
			0.121526	1.98058e-06
			0.121394	1.47279e-05
			0.121262	5.85736e-06
			0.12113	4.67502e-06
			0.120999	6.81556e-06
			0.120868	1.68755e-05
			0.120738	7.3748e-06
			0.120607	8.7422e-06
			0.120477	9.18311e-06
			0.120347	4.84672e-06
			0.120218	6.23542e-06
			0.120088	4.17151e-06
			0.119959	1.24748e-05
			0.119831	5.96463e-06
			0.119702	5.51005e-06
			0.119574	4.89404e-06
			0.119446	8.87311e-06
			0.119319	7.22513e-06
			0.119191	2.01641e-06
			0.119064	6.22791e-06
			0.118937	5.515e-06
			0.118811	8.94509e-06
			0.118685	1.47751e-05
			0.118559	9.05515e-06
			0.118433	7.43113e-06
			0.118308	1.50522e-07
			0.118182	6.95842e-06
			0.118057	6.20077e-06
			0.117933	9.76528e-06
			0.117808	6.38499e-06
			0.117684	7.1511e-06
			0.11756	5.9076e-06
			0.117437	6.50451e-06
			0.117313	6.36073e-06
			0.11719	8.12161e-06
			0.117067	9.70706e-06
			0.116945	5.43856e-06
			0.116822	5.78104e-06
			0.1167	7.94808e-06
			0.116579	1.29498e-05
			0.116457	1.3159e-05
			0.116336	9.03065e-06
			0.116215	4.10374e-06
			0.116094	3.22058e-06
			0.115973	7.75729e-06
			0.115853	4.04473e-06
			0.115733	8.75848e-06
			0.115613	8.02918e-06

## Sheet: 4G
gene	condition	perinuclear_fraction
Dmd	control	0.0890411
Dmd	control	0.0480769
Dmd	control	0.113924
Dmd	control	0.274854
Dmd	control	0.0543478
Dmd	control	0.0965517
Dmd	control	0.151261
Dmd	control	0.111111
Dmd	nocodazole	0.196262
Dmd	nocodazole	0.164835
Dmd	nocodazole	0.272109
Dmd	nocodazole	0.279279
Dmd	nocodazole	0.180328
Dmd	nocodazole	0.172662
Dmd	nocodazole	0.377049
Dmd	nocodazole	0.324324
Dmd	washout	0.131579
Dmd	washout	0.129252
Dmd	washout	0.150685
Dmd	washout	0.142857
Dmd	washout	0.12782
Dmd	washout	0.147887
Gapdh	control	0.0545482
Gapdh	control	0.0431997
Gapdh	control	0.0631368
Gapdh	control	0.0997648
Gapdh	control	0.0970149
Gapdh	control	0.0917633
Gapdh	control	0.0503919
Gapdh	control	0.0943154
Gapdh	control	0.0449225
Gapdh	nocodazole	0.114785
Gapdh	nocodazole	0.0790852
Gapdh	nocodazole	0.110676
Gapdh	nocodazole	0.116603
Gapdh	nocodazole	0.0448697
Gapdh	nocodazole	0.149194
Gapdh	nocodazole	0.108225
Gapdh	nocodazole	0.0758441
Gapdh	washout	0.127915
Gapdh	washout	0.056462
Gapdh	washout	0.0827944
Hist1h1c	control	0.166667
Hist1h1c	control	0.228608
Hist1h1c	control	0.228283
Hist1h1c	control	0.144873
Hist1h1c	control	0.238835
Hist1h1c	control	0.299838
Hist1h1c	control	0.192
Hist1h1c	nocodazole	0.480315
Hist1h1c	nocodazole	0.387097
Hist1h1c	nocodazole	0.437965
Hist1h1c	nocodazole	0.189189
Hist1h1c	nocodazole	0.531804
Hist1h1c	nocodazole	0.44389
Hist1h1c	nocodazole	0.439372
Hist1h1c	nocodazole	0.503636
Hist1h1c	nocodazole	0.452096
Hist1h1c	nocodazole	0.43295
Hist1h1c	nocodazole	0.210526
Hist1h1c	nocodazole	0.227273
Hist1h1c	washout	0.283368
Hist1h1c	washout	0.320816
Hist1h1c	washout	0.311909
Hist1h1c	washout	0.302937
Hnrnpa2b1	control	0.157895
Hnrnpa2b1	control	0.0782123
Hnrnpa2b1	control	0.116858
Hnrnpa2b1	control	0.101467
Hnrnpa2b1	control	0.166667
Hnrnpa2b1	control	0.131714
Hnrnpa2b1	control	0.0970874
Hnrnpa2b1	control	0.0976139
Hnrnpa2b1	nocodazole	0.364228
Hnrnpa2b1	nocodazole	0.311864
Hnrnpa2b1	nocodazole	0.279732
Hnrnpa2b1	nocodazole	0.355039
Hnrnpa2b1	nocodazole	0.382043
Hnrnpa2b1	washout	0.217308
Hnrnpa2b1	washout	0.140351
Hnrnpa2b1	washout	0.190865
Hnrnpa2b1	washout	0.123482
Hnrnpa2b1	washout	0.179873
Myom1	control	0.0700758
Myom1	control	0.0621622
Myom1	control	0.0345395
Myom1	control	0.08742
Myom1	control	0.0488998
Myom1	nocodazole	0.145427
Myom1	nocodazole	0.174107
Myom1	nocodazole	0.0948509
Myom1	nocodazole	0.116006
Myom1	nocodazole	0.0525672
Myom1	washout	0.0489614
Myom1	washout	0.0397196
Myom1	washout	0.0364656
Myom1	washout	0.0529101
Myom1	washout	0.0557621
Polr2a	control	0.13913
Polr2a	control	0.248731
Polr2a	control	0.204861
Polr2a	control	0.164384
Polr2a	control	0.125506
Polr2a	nocodazole	0.495833
Polr2a	nocodazole	0.514881
Polr2a	nocodazole	0.415954
Polr2a	nocodazole	0.441077
Polr2a	nocodazole	0.495208
Polr2a	washout	0.245847
Polr2a	washout	0.171141
Polr2a	washout	0.227723
Polr2a	washout	0.160131
Polr2a	washout	0.191176
Ttn	control	0.139977
Ttn	control	0.0829994
Ttn	control	0.0969416
Ttn	control	0.119961
Ttn	control	0.0256792
Ttn	control	0.0699454
Ttn	control	0.119206
Ttn	control	0.127579
Ttn	control	0.0903338
Ttn	control	0.0953177
Ttn	control	0.0719593
Ttn	nocodazole	0.113789
Ttn	nocodazole	0.157568
Ttn	nocodazole	0.126684
Ttn	nocodazole	0.173608
Ttn	nocodazole	0.151156
Ttn	nocodazole	0.0904468
Ttn	nocodazole	0.119535
Ttn	nocodazole	0.091339
Ttn	washout	0.0657578
Ttn	washout	0.11132
Ttn	washout	0.0954654
Ttn	washout	0.0429568
Ttn	washout	0.0735759
Vcl	control	0.230519
Vcl	control	0.168367
Vcl	control	0.209801
Vcl	control	0.24105
Vcl	control	0.165432
Vcl	nocodazole	0.577061
Vcl	nocodazole	0.443137
Vcl	nocodazole	0.345912
Vcl	nocodazole	0.298805
Vcl	nocodazole	0.431655
Vcl	washout	0.327338
Vcl	washout	0.165138
Vcl	washout	0.29845
Vcl	washout	0.158654
Vcl	washout	0.338762

## Sheet: 4J,K
compartment	condition	gene	top95	cihigh	cilow
peri	washout	HIST1H1C	6.27245	6.66442	5.70787
cyt	washout	HIST1H1C	3.02085	3.46943	2.78629
peri	washout	HNRNPA2B1	4.25232	4.54364	3.60928
cyt	washout	HNRNPA2B1	3.45527	3.75959	3.32319
peri	washout	POLR2A	4.50578	4.8498	3.62985
cyt	washout	POLR2A	3.86399	4.42006	3.63583
peri	washout	GAPDH	4.11941	4.28815	3.87697
cyt	washout	GAPDH	3.53313	3.60599	3.47263
peri	washout	DMD	10.1287	20.6425	4.86517
cyt	washout	DMD	4.17389	5.3845	3.22271
peri	washout	VCL	4.55644	4.93096	4.1669
cyt	washout	VCL	3.1105	3.23746	2.75111
peri	washout	MYOM1	2.44901	2.58438	2.09396
cyt	washout	MYOM1	3.32333	3.46467	3.1139
peri	washout	TTN	3.96457	4.48913	3.50693
cyt	washout	TTN	2.74857	2.81711	2.67831
peri	nocodazole	HIST1H1C	14.0035	14.824	12.6127
cyt	nocodazole	HIST1H1C	3.51596	3.99532	3.06043
peri	nocodazole	HNRNPA2B1	5.81584	6.67879	5.27991
cyt	nocodazole	HNRNPA2B1	3.37752	3.56506	3.10321
peri	nocodazole	POLR2A	14.314	15.5966	12.6174
cyt	nocodazole	POLR2A	3.86601	5.26305	2.27027
peri	nocodazole	GAPDH	16.1432	18.0929	14.7138
cyt	nocodazole	GAPDH	4.04593	4.10713	3.98017
peri	nocodazole	DMD	9.22895	11.1312	7.36955
cyt	nocodazole	DMD	4.63681	5.7924	3.00872
peri	nocodazole	VCL	5.28262	5.85047	4.71463
cyt	nocodazole	VCL	2.46611	2.72252	2.19315
peri	nocodazole	MYOM1	2.40962	2.71403	2.12007
cyt	nocodazole	MYOM1	2.8211	2.93682	2.69421
peri	nocodazole	TTN	17.2689	18.6742	15.4143
cyt	nocodazole	TTN	2.87013	2.93164	2.81194
peri	control	HIST1H1C	5.37669	5.97799	4.99375
cyt	control	HIST1H1C	3.68078	3.84709	3.54207
peri	control	HNRNPA2B1	4.62766	5.22856	4.13671
cyt	control	HNRNPA2B1	3.41671	3.61	3.27909
peri	control	POLR2A	4.2516	4.72379	3.46681
cyt	control	POLR2A	3.21925	3.51648	2.8658
peri	control	GAPDH	5.53759	5.90225	5.27877
cyt	control	GAPDH	3.99958	4.05919	3.94998
peri	control	DMD	50.5766	54.4498	29.8856
cyt	control	DMD	4.20699	4.65389	3.08255
peri	control	VCL	4.7995	5.49725	4.26853
cyt	control	VCL	2.73812	2.91923	2.48876
peri	control	MYOM1	2.84187	3.34465	2.56054
cyt	control	MYOM1	2.72849	2.87019	2.60705
peri	control	TTN	6.95123	7.72378	6.12438
cyt	control	TTN	2.92663	2.97012	2.87499

## Sheet: 4M
gene	half_life (hr)	predicted rem.	experiment rem.
Hnrnpa2b1	79.1957	0.854241	0.418428
Polr2a	4.80584	0.0745605	0.10845
Myom1	54.7896	0.796348	0.839437
Gapdh	37.9002	0.719501	0.878279
Hist1h1c	14.8321	0.431197	0.229093
Vcl	13.4499	0.395486	0.343389
Ttn	19.9396	0.534875	0.912279
Dmd	29.1467	0.651769	0.794743

## Sheet: 5G
condition	dispersion
blasts_ctrl	0.684652
blasts_ctrl	0.838594
blasts_ctrl	0.967283
blasts_ctrl	0.817102
blasts_ctrl	0.827303
blasts_ctrl	0.936092
blasts_ctrl	1.31293
blasts_ctrl	1.23654
blasts_ctrl	0.97272
blasts_ctrl	0.917461
blasts_ctrl	0.978956
blasts_ctrl	0.800246
blasts_noco	0.821035
blasts_noco	0.937957
blasts_noco	0.79503
blasts_noco	0.789226
blasts_noco	1.09012
blasts_noco	0.570771
blasts_noco	0.723093
blasts_noco	0.787137
blasts_noco	0.950552
blasts_noco	1.04295
tubes_ctrl	0.835098
tubes_ctrl	0.741559
tubes_ctrl	0.85874
tubes_ctrl	0.801975
tubes_ctrl	0.828621
tubes_noco	0.605968
tubes_noco	0.319322
tubes_noco	0.450827
tubes_noco	0.274687
tubes_noco	0.450787
fibers_ctrl	0.844253
fibers_ctrl	0.782587
fibers_ctrl	0.809931
fibers_ctrl	0.755503
fibers_ctrl	0.809445
fibers_noco	0.365192
fibers_noco	0.0953991
fibers_noco	0.0897801
fibers_noco	0.158127
fibers_noco	0.163064

## Sheet: S3B
gene	condition	peri_enrichment
Dmd	control	0.680655
Dmd	control	0.392605
Dmd	control	0.776173
Dmd	control	2.32111
Dmd	control	0.430488
Dmd	control	1.15904
Dmd	control	0.80963
Dmd	control	1.56987
Dmd	nocodazole	2.51161
Dmd	nocodazole	1.68748
Dmd	nocodazole	2.88742
Dmd	nocodazole	1.83102
Dmd	nocodazole	1.02895
Dmd	nocodazole	3.2169
Dmd	nocodazole	4.97385
Dmd	nocodazole	4.04384
Dmd	washout	1.8979
Dmd	washout	0.680677
Dmd	washout	0.568975
Dmd	washout	1.51589
Dmd	washout	0.989023
Dmd	washout	0.850012
Gapdh	control	0.672504
Gapdh	control	0.561689
Gapdh	control	0.892046
Gapdh	control	0.814697
Gapdh	control	0.681276
Gapdh	control	0.567012
Gapdh	control	0.745119
Gapdh	control	0.747071
Gapdh	control	0.64953
Gapdh	nocodazole	0.721297
Gapdh	nocodazole	0.986074
Gapdh	nocodazole	1.13304
Gapdh	nocodazole	0.62943
Gapdh	nocodazole	0.589232
Gapdh	nocodazole	0.851295
Gapdh	nocodazole	0.771442
Gapdh	nocodazole	0.981814
Gapdh	washout	0.735215
Gapdh	washout	0.814411
Gapdh	washout	0.640635
Hist1h1c	control	3.06836
Hist1h1c	control	3.35928
Hist1h1c	control	2.18068
Hist1h1c	control	1.42675
Hist1h1c	control	1.91755
Hist1h1c	control	2.26216
Hist1h1c	control	2.17792
Hist1h1c	nocodazole	4.65158
Hist1h1c	nocodazole	5.06589
Hist1h1c	nocodazole	4.14001
Hist1h1c	nocodazole	1.53106
Hist1h1c	nocodazole	3.4073
Hist1h1c	nocodazole	3.6909
Hist1h1c	nocodazole	3.30293
Hist1h1c	nocodazole	3.95055
Hist1h1c	nocodazole	3.61319
Hist1h1c	nocodazole	3.05918
Hist1h1c	nocodazole	1.44886
Hist1h1c	nocodazole	2.53653
Hist1h1c	washout	2.15612
Hist1h1c	washout	1.70986
Hist1h1c	washout	2.02659
Hist1h1c	washout	4.15776
Hnrnpa2b1	control	0.868587
Hnrnpa2b1	control	0.627041
Hnrnpa2b1	control	1.05802
Hnrnpa2b1	control	0.869814
Hnrnpa2b1	control	1.09298
Hnrnpa2b1	control	1.11157
Hnrnpa2b1	control	1.8744
Hnrnpa2b1	control	0.649336
Hnrnpa2b1	nocodazole	2.2961
Hnrnpa2b1	nocodazole	2.17155
Hnrnpa2b1	nocodazole	2.36576
Hnrnpa2b1	nocodazole	2.38516
Hnrnpa2b1	nocodazole	2.09168
Hnrnpa2b1	washout	1.66658
Hnrnpa2b1	washout	1.13778
Hnrnpa2b1	washout	1.35379
Hnrnpa2b1	washout	0.786254
Hnrnpa2b1	washout	1.28212
Myom1	control	0.55516
Myom1	control	0.460833
Myom1	control	0.463561
Myom1	control	0.533407
Myom1	control	0.667162
Myom1	nocodazole	0.695829
Myom1	nocodazole	1.256
Myom1	nocodazole	0.790833
Myom1	nocodazole	0.790379
Myom1	nocodazole	0.700543
Myom1	washout	0.441205
Myom1	washout	0.348176
Myom1	washout	0.479481
Myom1	washout	0.471629
Myom1	washout	0.504582
Polr2a	control	1.26892
Polr2a	control	1.64293
Polr2a	control	2.04368
Polr2a	control	2.12015
Polr2a	control	1.37643
Polr2a	nocodazole	6.12455
Polr2a	nocodazole	3.46375
Polr2a	nocodazole	2.84856
Polr2a	nocodazole	3.86669
Polr2a	nocodazole	3.27683
Polr2a	washout	2.91106
Polr2a	washout	1.60229
Polr2a	washout	2.2996
Polr2a	washout	1.74045
Polr2a	washout	2.32325
Ttn	control	0.917951
Ttn	control	0.665421
Ttn	control	0.83102
Ttn	control	0.94138
Ttn	control	0.495772
Ttn	control	0.465282
Ttn	control	0.655759
Ttn	control	1.07668
Ttn	control	0.715627
Ttn	control	0.862992
Ttn	control	0.920896
Ttn	nocodazole	0.962342
Ttn	nocodazole	1.02224
Ttn	nocodazole	0.798619
Ttn	nocodazole	0.9505
Ttn	nocodazole	1.01547
Ttn	nocodazole	1.05643
Ttn	nocodazole	0.832336
Ttn	nocodazole	1.428
Ttn	washout	0.652411
Ttn	washout	0.789586
Ttn	washout	0.607863
Ttn	washout	0.910515
Ttn	washout	0.641082
Vcl	control	2.15197
Vcl	control	2.35113
Vcl	control	2.64344
Vcl	control	1.37893
Vcl	control	1.70428
Vcl	nocodazole	6.68372
Vcl	nocodazole	4.65774
Vcl	nocodazole	2.4098
Vcl	nocodazole	3.36528
Vcl	nocodazole	3.01501
Vcl	washout	1.236
Vcl	washout	1.75232
Vcl	washout	2.07948
Vcl	washout	2.83083
Vcl	washout	1.78402

## Sheet: S4B
id	gene	A (molec um^-3)	k (hr^-1)	dA (molec um^-3)	dk (hr^-1)	half-life (hr)
Polr2a	Polr2a	0.00241436	0.14423	0.000553416	0.0925808	4.80584
Vcl	Vcl	0.00361535	0.0515356	0.000482902	0.0205296	13.4499
Dmd	Dmd	0.00175225	0.0237814	0.000102452	0.00604025	29.1467
Hist1h1c	Hist1h1c	0.00483837	0.0467328	7.03708e-05	0.00208742	14.8321
Hnrnpa2b1	Hnrnpa2b1	0.0125537	0.00875233	0.00022005	0.00148059	79.1957
Myom1	Myom1	0.017917	0.0126511	0.00201809	0.0100041	54.7896
Ttn	Ttn	0.134952	0.0347624	0.0187896	0.0168162	19.9396
Gapdh	Gapdh	0.255308	0.0182887	0.0702402	0.0263469	37.9002

## Sheet: S7C
gene	condition	peri_frac
Polr2a	control	0.162437
Polr2a	nocodazole	0.564103
Polr2a	washout	0.0898204
Polr2a	control	0.131313
Polr2a	nocodazole	0.6
Polr2a	washout	0.16092
Polr2a	control	0.139175
Polr2a	nocodazole	0.547368
Polr2a	washout	0.137931
Polr2a	control	0.168367
Polr2a	nocodazole	0.586735
Polr2a	washout	0.108247
Polr2a	control	0.095
Polr2a	nocodazole	0.552632
Polr2a	washout	0.112245
Polr2a	control	0.136612
Polr2a	nocodazole	0.507177
Polr2a	washout	0.168182
Polr2a	control	0.110619
Polr2a	nocodazole	0.555556
Polr2a	washout	0.135135
Polr2a	control	0.116667
Polr2a	nocodazole	0.563107
Polr2a	washout	0.132075
Polr2a	control	0.145833
Polr2a	nocodazole	0.584211
Polr2a	washout	0.103825
Polr2a	control	0.194595
Polr2a	nocodazole	0.573604
Polr2a	washout	0.127551
Myom1	control	0.0743802
Myom1	nocodazole	0.168956
Myom1	washout	0.0878378
Myom1	control	0.0677711
Myom1	nocodazole	0.16895
Myom1	washout	0.0785498
Myom1	control	0.0851955
Myom1	nocodazole	0.172805
Myom1	washout	0.0699301
Myom1	control	0.0874317
Myom1	nocodazole	0.173103
Myom1	washout	0.0943396
Myom1	control	0.101979
Myom1	nocodazole	0.184569
Myom1	washout	0.0964778
Myom1	control	0.0650289
Myom1	nocodazole	0.153957
Myom1	washout	0.0730994
Myom1	control	0.0949721
Myom1	nocodazole	0.193416
Myom1	washout	0.0858311
Myom1	control	0.0872011
Myom1	nocodazole	0.160405
Myom1	washout	0.0746706
Myom1	control	0.0569343
Myom1	nocodazole	0.143485
Myom1	washout	0.0893119
Myom1	control	0.0839161
Myom1	nocodazole	0.141194
Myom1	washout	0.0854197
